# Supplementary material for: Identification of new prognostic molecular markers in glioblastoma: a single-center retrospective study
Source: Oncologist. 2026 Mar 16;31(5):oyag095. doi: 10.1093/oncolo/oyag095 (PMC13070693; doi:10.1093/oncolo/oyag095)
Supplement: oyag095_Supplementary_Data [file oyag095_supplementary_data.zip]

Archive with 1 entries (1 files):
- Supplementary Data ARTICLE 02272026.docx
